# Supplementary material for: 3-Amino-Substituted Analogues of Fusidic Acid as Membrane-Active Antibacterial Compounds
Source: Membranes (Basel). 2023 Mar 7;13(3):309. doi: 10.3390/membranes13030309 (PMC10056636; doi:10.3390/membranes13030309)
Supplement: Supplementary file 1 [file membranes-13-00309-s001.zip]

Archive with 1 entries (1 files):
- membranes-2147104-supplementary.pdf
